# Supplementary material for: The Molecular Epidemiology of HIV-1 in Russia, 1987–2023: Subtypes, Transmission Networks and Phylogenetic Story
Source: Pathogens. 2025 Jul 26;14(8):738. doi: 10.3390/pathogens14080738 (PMC12388890; doi:10.3390/pathogens14080738)
Supplement: Supplementary file 1 [file pathogens-14-00738-s001.zip]

Archive with 6 entries (6 files):
- Supplementary Figure S1.pdf
- Supplementary Figure S2.pdf
- Supplementary Figure S3.pdf
- Supplementary Figure S4.pdf
- Supplementary Figure S5.pdf
- Supplementary Tables.pdf
